# Supplementary material for: Immunolocalization of Anti-Hsf1 to the Acetabular Glands of Infectious Schistosomes Suggests a Non-Transcriptional Function for This Transcriptional Activator
Source: PLoS Negl Trop Dis. 2014 Jul 31;8(7):e3051. doi: 10.1371/journal.pntd.0003051 (PMC4117452; doi:10.1371/journal.pntd.0003051)
Supplement: Table S1 — Names and sequences of oligonucleotides used for EMSA. (XLS) [file pntd.0003051.s007.xls]

## Sheet: Sheet1
Name	Sequence	Notes
oKI030	5'-ttagaagccgccgagagatct[cGAAtTTCgaCTAg]agatctacggaagactctcct-3'	Contains sequence 239 bp upstream of SmHSP70 translation start site
oKI031	5'-aggagagtcttccgtagatct[ctagtcgaaattcg]agatctctcggcggcttctaa-3'	Reverse complement of oKI030
oKI032	5'-ttagaagccgccgagagatct[aGAAagTTCtaGTAc]agatctacggaagactctcct-3'	Contains sequence 112 bp upstream of SmHSP70 translation start site
oKI033	5'-aggagagtcttccgtagatct[gtactagaactttct]agatctctcggcggcttctaa-3'	Reverse complement of oKI032
oKI034	5'-ttagaagccgccgagagatct[cGAAtTTCg]agatctacggaagactctcct-3'	Contains short sequence 239 bp upstream of SmHSP70 translation start site
oKI035	5'-aggagagtcttccgtagatct[cgaaattcg]agatctctcggcggcttctaa-3'	Reverse complement of oKI034
oKI036	5'-ttagaagccgccgagagatct[aCTTagTTCtaGTAc]agatctacggaagactctcct-3'	Contains mutated sequence 112 bp upstream of SmHSP70 translation start site
oKI037	5'-aggagagtcttccgtagatct[gtactagaactaagt]agatctctcggcggcttctaa-3'	Reverse complement of oKI036
oAT012 (ds)	5'-gctgaaggat[CTAAAAATAG]gcggatcggc-3'	Contains binding sequence for schistosome Mef2
oKI068 (ds)	5'-Biotin-ttagaagccgccgagagatct[aGAAagTTCtaGTAc]agatctacggaagactctcct-3'	Identical sequence to oKI032, biotin-labeled on forward strand
oKI073	5'-gatcgtcat[aGAAagTTCtaGAAc]gatc-3'	Contains Hsf1 consensus binding sequence
oKI074	5'-gatcgttct[agaactttctatgac]gatc-3'	Reverse complement of oKI073
